# Supplementary material for: Precise Localization in Craniotomy With a Retrosigmoid Keyhole Approach: Microsurgical Anatomy and Clinical Study
Source: Front Surg. 2022 Apr 14;9:809098. doi: 10.3389/fsurg.2022.809098 (PMC9046933; doi:10.3389/fsurg.2022.809098)
Supplement: Supplementary file 1 [file Table_1.XLSX]

## Sheet: Sheet1
NUMBER	SIDE	CE(mm)	BE(mm)	AE(mm)	EF(mm)
1	R	34	41.74	13.08	3.72
1	L	28.66	37.54	11.94	5.1
2	R	23.78	36.34	17.3	6.16
2	L	22.2	39.06	17.56	4.5
3	R	20.8	39.76	19.34	7.02
3	L	19	43.32	16.66	6.7
4	R	13.8	31.64	13.32	7.8
4	L	15.6	30.36	19.7	8.58
5	R	20.04	29.14	17.34	6.52
5	L	19.2	32.52	15.56	7.36
5.6	R	20.38	26.24	17.36	6.46
6.05714	L	19.18	33.74	18.04	5.96
6.88245	R	28.12	27.94	17.58	5.92
7	L	26.06	34.76	18.44	8.08
7.74449	R	29.6	31.06	11.52	5.08
8	L	25.52	34.46	11.46	4.92
