# Supplementary material for: Precise Localization in Craniotomy With a Retrosigmoid Keyhole Approach: Microsurgical Anatomy and Clinical Study
Source: Front Surg. 2022 Apr 14;9:809098. doi: 10.3389/fsurg.2022.809098 (PMC9046933; doi:10.3389/fsurg.2022.809098)
Supplement: Supplementary file 2 [file Table_2.XLSX]

## Sheet: Sheet1
NUMBER	SIDE	CE(mm)	BE(mm)	AE(mm)	EF(mm)
15	R	17.44	29.35	11.58	6.49
14	R	20.55	30.46	17.65	6.65
13	R	17.23	31.57	16.04	6.31
12	R	20.4	35.22	13.64	4.38
11	R	25.65	38.69	13.12	4.54
10	R	21.74	29.16	10.53	3.27
9	R	23.29	35.63	18.81	5.51
8	R	24.6	31.08	12.07	5.94
7	R	21.87	31.44	15.65	7.2
6	R	26.63	30.42	15.02	5.48
5	R	27	34.13	10.51	4.66
4	R	31.86	28.52	13.37	4
3	R	19.41	35.7	18.68	4.71
2	R	18.01	31.98	16.89	6.82
1	R	23.31	38.4	18.84	6.1
15	L	16.81	29.85	17.38	6.85
14	L	17.92	26.73	13.36	3.74
13	L	12.61	36	16.61	6.73
12	L	18.75	35.41	15.6	6.3
11	L	27.1	37.92	17.44	6.33
10	L	22.67	29.79	12.86	5.68
9	L	19.14	39.33	27.75	7.49
8	L	14.95	38.14	19.76	8.28
7	L	12.3	32.31	15.94	5.37
6	L	18.66	39.31	15.04	6.94
5	L	21.24	34.3	15.6	6.53
4	L	21.62	31.82	15.34	4.7
3	L	20.88	30.17	15.15	6.71
2	L	20.37	32.97	15.85	8.15
1	L	20.43	35.74	18.25	8.13
