# Supplementary material for: Precise Localization in Craniotomy With a Retrosigmoid Keyhole Approach: Microsurgical Anatomy and Clinical Study
Source: Front Surg. 2022 Apr 14;9:809098. doi: 10.3389/fsurg.2022.809098 (PMC9046933; doi:10.3389/fsurg.2022.809098)
Supplement: Supplementary file 3 [file Table_3.XLS]

## Sheet: Sheet3
Patient	Gender	Age	Diagnosis	TSSJ Explosure	ITS-PSS Damage	Bone windouw1(mm)	Bone windouw2(mm)	Bone flap1(mm)	Bone flap2(mm)	Craniectomy time(min)
**	F	36	Margaritoma	Y	N	29	25	15	18	23.54
***	F	38	HFS	Y	N	26	25	21	20	33.43
***	F	41	HFS	Y	N	23	21	18	17	27.59
***	M	55	HFS	Y	N	25	21	23	17	30.12
***	M	43	HFS	Y	N	27	20	22	19	24.33
***	M	44	HFS	N	N	28	25	21	22	23.22
***	F	52	HFS	N	N	19	20	15	19	31.22
***	F	32	HFS	Y	N	17	22	14	18	23.23
***	M	50	HFS	N	N	27	22	24	17	22.12
***	F	34	HFS	Y	N	25	23	23	21	31.22
***	F	57	HFS	Y	N	16	25	13	23	33.23
***	F	58	HFS	Y	N	27	20	12	17	22.35
***	F	64	HFS	Y	N	25	21	14	18	33.42
***	F	59	HFS	Y	N	23	19	15	16	25.22
***	F	66	HFS	Y	N	25	20	14	15	27.43
***	F	59	Meningeoma	Y	N	27	23	18	17	23.33
***	F	47	Meningeoma	Y	N	22	21	19	16	35.21
***	M	58	TN	Y	N	20	25	18	23	31.53
***	F	63	TN	Y	Y	21	22	13	19	26.38
***	F	61	TN	Y	N	20	16	15	14	25.23
***	M	50	TN	Y	N	27	20	17	18	21.32
***	F	46	Schwannoma	Y	N	27	24	15	15	25.26
***	F	37	Acoustic neuroma	Y	N	25	22	15	17	25.21
***	F	38	Acoustic neuroma	Y	N	26	28	18	24	24.33
**	F	53	Acoustic neuroma	Y	N	24	25	17	15	27.57
***	M	59	Acoustic neuroma	Y	N	22	20	12	15	28.48
***	F	54	Acoustic neuroma	Y	N	27	25	23	20	29.52
***	F	55	Acoustic neuroma	Y	N	23	20	14	16	26.27
***	F	64	Acoustic neuroma	Y	N	26	25	15	20	22.32
